# Supplementary material for: UV-Induced Self-Renewing Wear-Resistant Flexible Polymer from a Polyurethane/Thiol–Ene Hybrid System
Source: Materials (Basel). 2026 Mar 30;19(7):1366. doi: 10.3390/ma19071366 (PMC13075023; doi:10.3390/ma19071366)
Supplement: Supplementary file 1 [file materials-19-01366-s001.zip]

Archive with 1 entries (1 files):
- materials-4181290-supplementary.pdf
